# Supplementary material for: Clinical Practice Preferences for Glaucoma Surgery in Japan in 2024
Source: J Clin Med. 2025 Mar 17;14(6):2039. doi: 10.3390/jcm14062039 (PMC11942949; doi:10.3390/jcm14062039)
Supplement: Supplementary file 1 [file jcm-14-02039-s001.zip]

Archive with 1 entries (1 files):
- jcm-3487178-supplementary.pdf
